# Supplementary material for: Comprehensive Genetic Analysis of Druze Provides Insights into Carrier Screening
Source: Genes (Basel). 2023 Apr 18;14(4):937. doi: 10.3390/genes14040937 (PMC10137689; doi:10.3390/genes14040937)
Supplement: Supplementary file 1 [file genes-14-00937-s001.zip]

Archive with 1 entries (1 files):
- genes-2260434-supplementary.pdf
